# Supplementary material for: Assessing Listeria monocytogenes Growth in Artificially Inoculated Sea-Farmed Product—Raw Sea Bass (Dicentrarchus labrax) Fillet, Produced in Greece
Source: Microorganisms. 2024 Sep 28;12(10):1970. doi: 10.3390/microorganisms12101970 (PMC11509366; doi:10.3390/microorganisms12101970)
Supplement: Supplementary file 1 [file microorganisms-12-01970-s001.zip]

Archive with 1 entries (1 files):
- microorganisms-3182903-supplementary.pdf
